# Supplementary material for: Burnout and Professional Quality of Life Amongst Crisis Hotline Responders: A Cross-Sectional Survey in Canada During COVID-19
Source: Healthcare (Basel). 2025 Apr 29;13(9):1025. doi: 10.3390/healthcare13091025 (PMC12071478; doi:10.3390/healthcare13091025)
Supplement: Supplementary file 1 [file healthcare-13-01025-s001.zip]

Archive with 1 entries (1 files):
- healthcare-3384383-supplementary.pdf
